# Supplementary material for: Safety and Efficacy of Mechanical Thrombectomy Using Tigertriever as a Rescue Device After Failed Aspiration—Single Center Experience
Source: Front Neurol. 2021 Jan 21;11:603679. doi: 10.3389/fneur.2020.603679 (PMC7859263; doi:10.3389/fneur.2020.603679)
Supplement: Supplementary file 1 [file Table_1.XLSX]

## Sheet: TABLE1
Characteristics	All patients	TiGERTRIEVER as a rescue therapy after unsucessful First-Line Contact Aspiration (ADAPT)	First-Line TIGERTRIEVER	p-value
	30 (100%)	20/30 (67%)	10/30 (33%)
Baseline demographics and medical history
Age, mean, (years)	66	64	71	0.2301
Men, No./total (%)	14/30 (47)	9/20 (45)	5/10 (50)	0.8402
Femal No./total (%)	16/30 (53)	11/20 (55)	5/10 (50)	0.8402
Medical history, No./total (%)
Hypertension	19/30 (63)	11/20 (55)	8/10 (80)	nd
Diabetes	5/30 (17)	3/20 (15)	2/10 (20)	nd
Hypercholesterolemia	11/30 (37)	6/20 (30)	5/10 (50)	nd
Current smoking	7/30 (23)	3/20 (15)	4/10 (40)	nd
Coronary artery disease	9/30 (30)	7/20 (35)	2/10 (20)	nd
Previous stroke or transient	2/30 (7)	2/20 (10)	0	nd
Previous antithrombotic medications:
- Antiplatelets	8/30 (27)	4/20 (20)	4/10 (40)	0.3972
- Anticoagulants	5/30 (17)	3/20 (15)	2/10 (20)	0.8452
Current stroke event
National Institutes of Health Stroke Scale (NIHSS) score on admission, mean (SD)	17 (5,53)	17 (5,54)	16 (5,68)	0.2261
Prestroke modified Rankin Scale score, No./total (%)
0	14/30 (47)	10/20 (50)	4/10 (40)	0.7451
1	13/30 (43)	8/20 (40)	5/10 (50)	0.7451
2	1/30 (3)	1/20 (5)	0	0.7451
3	0	0	0	nd
>3	2/30 (7)	1/20 (5)	1/10 (10)	0.7451
Intravenous recombinant tissue plasminogen activator, No./total (%)	18/30 (60)	13/20 (65)	5/10 (50)	1.02
General anesthesia, No./total (%)	11/30 (37)	9/20 (45)	2/10 (20)	0.2462
Site of occlusion, No./total (%)
Middle cerebral artery branch M1	10/30 (33)	7/20 (35)	3/10 (30)	nd
Middle cerebral artery branch M2	10/30 (33)	5/20 (23)	5/10 (50)	nd
Intracranial internal carotid artery	3/30 (10)	3/20 (15)	0	nd
Tandem lesion	5/30 (17)	3/20 (15)	2/10 (20)	nd
Basilar artery	2/30 (7)	2/20 (10)	0	nd
Median time frames (min)
Onset to groin puncture time, median, min	271	276	268	0.6491
Door (angio-suite) to groin puncture, median, min	31	32	31	0.3731
Onset to revascularization, median, min	334	333	336	0.4471
Groin to revascularization, median, min	57	57	56	1.01
Outcomes
Successful revascularization at the end of all procedures mTICI score of 2B/2C/3, No./total (%)	21/30 (70)	13/20 (65)	8/10 (80)	0.8121
Successful first pass Tigertriver revascularization mTICI 2B/2C/3, No./total (%)	16/30 (53)	11/20 (55)	5/10 (50)	1.02
Clinical Efficacy Outcomes
NIHSS score at discharge, mean	10	11	8	0.1971
Functional independence at 1 month (mRS score of 2 or lower), No./total (%)	8/30 (27)	5/20 (25)	3/10 (30)	1.02
Functional independence at 3 months (mRS score of 2 or lower), No./total (%)	9/30 (30)	6/20 (30)	3/10 (30)	1.02
Adverse Events
All-cause mortality at 1 month, No./total (%)	7/30 (23)	6/20 (30,0)	1/10 (10)	0.3712
All-cause mortality at 3 months, No./total (%)	9/30 (30)	8/20 (40)	1/10 (10)	0.2032
Intracranial hemorrhage at 24 hours after MT, No./total (%) :	15/30 (50)	11/20 (55)	4/10 (40)	0.5482
- Hemorrhagic infarction Type 1	10/30 (33)	8/20 (40)	2/10 (20)	nd
- Hemorrhagic infarction Type 2	5/30 (20)	3/20 (20)	2/10 (20)	nd
- Parenchymal hematoma	0	0	0
- Intraventricular hemorrhage	0	0	0
- Subarachnoid hemorrhage	1/30 (3)	1/20 (5)	0	nd
1 Mann-Whitney U test, 2 Fischer exact test

## Sheet: data
Pantient No	Age	Sex	mRS before stroke	initial NIHSS	NIHSS>8 points	Aspiration	first line treatment result in mTICI (0-0,1-1,2-2A,3-2B,4-2C,5-3)	Tiger first pass success	mTICI Final (0-0,1-1,2-2A,3-2B,4-2C,5-3)	TICI>2b	TICI2b-first pass	Actylise (+/-)	General Anesthesia	ANTIPLATELETS	ANTICOAGULANTS	SITE OF OCCLUSION	CT after 24 h	DOOR-TO-GROIN	ONSET-TO-GROIN	ONSET-TO-RECAN.	GROIN-TO-RECAN.	dead after 3 months	zdead after 1 month	adverse events	mRS at 1 month	initial NIHSS	dead at hospital	mRS at 1 month<2	mRS at 3 months	mRS at 3 months<2	mRS at3 months=6
1	61	0	0	20	1	1	0	0	0	0	0	0	2	1	1	4	0	17	255	0	0	1	1	0	6	20	1	0	6	0	1
2	78	1	1	5	0	0	3	1	3	1	0	1	1	1	0	1	0	30	394	445	51	0	0	0	1	8	0	1	0	1	0
3	75	0	1	17	1	0	3	1	3	1	0	1	1	1	0	2	2	33	227	294	67	1	1	0	6	17	1	0	6	0	1
4	65	1	0	19	1	0	5	1	5	1	1	1	1	1	1	4	2	18	206	268	62	0	0	0	5	19	0	0	5	0	0
5	60	0	0	20	1	1	1	1	5	1	1	0	1	0	0	1	1	16	222	260	38	0	0	0	2	20	0	1	2	1	0
6	75	0	1	19	1	1	0	0	1	0	0	0	1	0	1	1	2	15	229	0	0	0	0	0	5	19	0	0	5	0	0
7	75	0	1	24	1	1	1	1	3	1	0	0	2	1	0	1	1	79	109	189	80	1	0	0	5	24	1	0	6	0	1
8	72	0	0	10	1	0	2	0	2	0	0	0	1	0	0	2	0	20	270	0	0	0	0	0	2	10	0	1	1	1	0
9	45	0	0	25	1	1	1	0	1	0	0	1	2	0	0	5	0	17	387	0	0	1	0	0	5	25	0	0	6	0	1
10	80	1	1	15	1	1	0	0	0	0	0	1	2	0	0	2	0	45	299	0	0	0	0	0	2	13	0	1	3	0	0
11	62	1	0	18	1	1	0	0	0	0	0	0	1	0	0	2	1	66	204	0	0	0	0	0	4	18	0	0	4	0	0
12	62	1	1	20	1	1	0	1	3	1	1	1	1	0	0	2	1	24	255	305	50	1	0	0	5	20	0	0	6	0	1
13	64	0	0	21	1	0	0	0	0	0	0	1	2	0	0	3	0	18	254	0	0	0	0	0	5	21	0	0	5	0	0
14	66	0	0	18	1	1	2	1	3	1	1	0	2	0	1	4	1	20	234	309	75	0	0	0	4	18	0	0	5	0	0
15	81	1	0	8	0	1	3	0	1	0	0	1	1	0	0	1	0	29	249	0	0	0	0	1	4	8	0	0	4	0	0
16	88	0	1	20	1	0	0	0	0	0	0	0	2	0	1	1	0	55	184	0	0	0	0	1	5	20	0	0	4	0	0
17	68	1	0	13	1	0	5	1	5	1	1	1	1	0	0	2	0	45	225	275	50	0	0	0	1	24	0	1	5	0	0
18	60	0	2	21	1	1	1	1	3	1	1	1	1	0	0	1	1	20	335	382	47	1	1	0	6	21	1	0	6	0	1
19	64	1	0	8	0	1	0	1	5	1	1	0	1	0	0	5	0	23	680	749	69	0	0	0	0	8	0	1	0	1	0
20	27	1	0	12	1	0	3	1	3	1	1	0	1	1	0	4	1	28	360	430	70	0	0	0	3	12	0	0	3	0	0
21	63	1	1	19	1	0	5	1	5	1	1	0	1	0	0	1	1	20	275	310	35	0	0	0	3	19	0	0	2	1	0
22	55	1	1	21	1	1	0	1	5	1	1	1	1	1	0	2	2	10	340	427	87	0	1	1	6	21	1	0	6	0	1
23	59	1	0	11	1	1	0	0	3	1	0	1	1	0	0	2	1	10	265	310	45	0	0	0	3	13	0	0	2	1	0
24	87	0	4	6	0	1	1	0	5	1	0	0	2	0	0	2	0	10	10	0	0	0	0	1	6	6	1	0	6	0	1
25	83	0	1	23	1	0	2	0	3	1	1	1	1	0	0	2	0	30	275	332	57	0	0	0	4	23	0	0	4	0	0
26	71	1	5	19	1	1	1	0	5	1	1	1	2	1	0	4	0	32	147	217	70	0	0	0	5	19	0	0	5	0	0
27	63	0	1	20	1	1	1	1	5	1	1	1	1	0	0	3	2	28	320	0	47	0	1	1	6	20	1	0	6	0	1
28	39	0	0	17	1	1	0	1	4	1	1	1	1	0	0	1	0	65	266	296	30	0	0	0	1	17	0	1	1	1	0
29	77	0	1	11	1	1	2	1	4	1	1	1	2	0	0	1	0	75	145	208	63	0	0	0	2	11	0	1	2	1	0
30	71	1	0	23	1	1	3	1	4	1	1	1	2	0	0	3	1	17	310	348	38	0	0	0	2	23	0	1	2	1	0
